# Supplementary material for: Maternal Right Ventricular and Left Atrial Function in Uncomplicated Twin Pregnancies: A Longitudinal Study
Source: J Clin Med. 2022 Sep 15;11(18):5432. doi: 10.3390/jcm11185432 (PMC9503833; doi:10.3390/jcm11185432)
Supplement: Supplementary file 1 [file jcm-11-05432-s001.zip]

Archive with 1 entries (1 files):
- jcm-1885996-supplementary.pdf
